# Supplementary material for: Profiling protein–protein interactions to predict the efficacy of B-cell-lymphoma-2-homology-3 mimetics for acute myeloid leukaemia
Source: Nat Biomed Eng. 2024 Jul 18;8(11):1379–95. doi: 10.1038/s41551-024-01241-3 (PMC11584402; doi:10.1038/s41551-024-01241-3)
Supplement: Supplementary file 4 — Clinical data from patients with AML, protein–protein interaction profiles and ex vivo drug efficacies from primary AML samples, and depolarizations of primary AML samples through BH3 profiling. [file 41551_2024_1241_MOESM4_ESM.xlsx]

## Sheet: Supplementary Data Set 1
Supplementary Data Set 1: Clinical data of AML patients.										FISH
Sample no	Diagnosis	note	Preparation	Age at AML dx	BM blast (%)	Hemic panel	Panel results	others	Chromsome	t(8;21) (AML1/ETO)	inv(16)	t(9;11) (MLL)	t(15;17) (PML/RARA)	FLT3 (ITD & TKD)	IDH1/2	NPM1	TP53	KRAS, NRAS
BC-5009	AHD-AML	from MDS	BM	64.5699	30.4	no			47,XX,+13[10]/46,XX[3]	negative	negative	negative	negative	unknown
BC-5034	de novo		BM	43.3753	99	no			45,XX,del(5)(q22q33),t(10;11)(p13;q21),dic(12;17)(p11.2;p11.2),der(16)t(11;16)(q13;p11.2)[10]/45,sl,der(11)dup(11)(q25q13)add(11)(q13),-der(16),+del(16)(p11.2)[7]/45,sdl,-der(11),+dup(11)(q25q13)[2]/46,XX[1]	negative	negative	negative	negative	unknown
BC-5466	AHD-AML	from MDS-RAEB2, venetoclax + LDAC trial (M16-043)	BM	64.1562	96.6	yes (1st persistence)	NRAS, NTRK3;RUNX1, TP53		44,XY,-3,add(5)(q?15),der(7)t(7;12)(p13;q13)add(7)(q22),+8,-10,-12,add(17)(q21)[17]/88,slx2[1]/46,XY[2]					negative	negative	negative	positive	positive
BC-5653	de novo		BM	26.1616	23.2	no			46,XY[17]	negative	negative	negative	negative	PCR negative
BC-6063	de novo	venetoclax + LDAC trial (M16-043)	BM	69.8219	83.4	no			46,XX[20]	negative	negative	negative	negative	unknown (tentative negative)		PCR positive
BC-6108	AHD-AML	CALR(+) ET	BM	54.8055	67.6	no			46,XY,+1,der(1;7)(q10;p10),16qh+[20]	negative	negative	negative	negative	PCR negative
BC-6484	de novo		BM	37.3726	86.4	yes (at relapse)	FLT3-ITD, NPM1							ITD (65.31%)
BC-6524	t-AML	from AITL	BM	54.2301	30	yes (at relapse)	DNMT3A, FLT-TKD, TET2		46,XY[21]	negative	negative	negative	negative	TKD (36.8%)	negative	negative	negative	negative
BC-6528	AHD-AML	CMMoL	BM	82.1123	41.8	yes	JAK2 V617F		46,XY[20]	negative	negative	negative	negative	negative
BC-6562	de novo		BM	58.1726	33	yes	FLT3-ITD, NPM1		46,XY[21]					ITD (34.82%)
BC-6731	de novo		BM	49.3918	91.4	yes	NRAS		47,XX,+10[5]/46,XX[22]	negative	negative	negative	negative	negative
BC-6802	de novo		BM	74.4685	84.8	yes	FLT-ITD, KIT, TP53		45,X,-Y,t(8;21)(q22;q22)[22]	Positive	negative	negative	negative	ITD (5.43%)	negative	negative	positive	negative
BC-6818	de novo		BM	23.1479	78	yes (at diagnosis and at relapse)	FLT3-TKD, KMT2A;ELL		46,XX,t(11;19)(q23;p13.1)[20]	negative	negative	positive	negative	TKD (1.11%)
BC-6831	de novo		BM	57.0301	22.4	yes	TET2, ASXL1, CEBPA, SRSF2		46,XY[22]	negative	negative	negative	negative	negative
BC-6833	de novo		BM	50.789	70.8	no			47,XY,+8[17]/46,XY[3]	negative	negative	negative	negative	ITD positive by PCR
BC-6854	AHD-AML	MDS	BM	63.5534	82	yes (at tranformation)	FLT-TKD, NRAS, SRSF2		46,XY[20]					TKD (1.81%)	negative	negative	negative	positive
BC-6860	de novo		BM	33.7945	83.4	yes	CEBPA biallelic		46,XX[8]	negative	negative	negative	negative	negative
BC-6933	de novo		BM	67.9507	79.2	yes	FLT3-TKD, NRAS		46,XX[20]	negative	negative	negative	negative	unknown
BC-6946	t-AML	from breast cancer	BM	65.5945	51.4	yes	KMT2A;ELL		46,XX,t(11;19)(q23;q13.1)[20]	negative	negative	positive	negative	negative	negative	negative	negative	negative
BC-6981	de novo		BM	76.1041	69.8	yes	DNMT3A, ASXL1		46,XY,add(21)(q22)[8]/46,XY[13]	negative	negative	negative	negative	negative	negative	negative	negative	negative
BC-6990	AHD-AML	from PV	BM	74.937	5.6	yes	JAK2 V617F							negative
BC-7007	t-AML	from breast cancer, urothelial cancer	BM	62.8274	21	yes	DNMT3A, NRAS		46,XX,+1,der(1;7)(q10;p10),t(3;12)(q26.2;p12)[20]	negative	negative	positive	negative	negative
BC-7023	de novo		BM	39.9342	91.4	yes	CEBPA biallelic		46,XY,add(9)(p13),add(17)(q25)[3]/46,XY[31]	negative	negative	negative	negative	negative
BC-7026	de novo		BM	18.7699	67.7	yes	NRAS		46,XY,t(9;11)(p21;q23)[22]	negative	negative	positive	negative	negative	negative	negative	negative	NRAS(p.Gly12Ser (18.07%)
BC-7027	de novo	relapsed	BM	69.263	59.8	yes	FLT3 TKD		46,XY[20]					unknown
BC-7052	t-AML	from NSCLC	BM	79.1425	48.6	yes	no actionable		47,XY,+20,ider(20)del(20)(q11q13)x2[15]/47,idem,del(5)(q13q31)[5]	negative	negative	negative	negative	negative
BC-7064	de novo		BM	84.9534	78	yes	KIT, FLT del		46,XX,t(8;21)(q22;q22)[3]/45,idem,-X[18]	positive	negative	negative	negative	FLT3 NM_004119.2, VAF 4.85
BC-7064-R		after venetoclax	PB		92.6	NA	negative							unknown
BC-7065	de novo		BM	22.8575	44	yes	KRAS		46,XY,t(10;11)(p11.2;q23)[21]	negative	negative	positive	negative	negative	negative	negative	negative	p.Gly12Val (20.66%)
BC-7081	de novo	relapsed	BM+PB	61.4411	67.8	yes	NRAS, KRAS		47,XX,del(5)(q13q33),der(7;17)(p10;q10),+8,+11[16]/48,sl,add(12)(p11.2),+13[3]/46,sdl,-3,-11[6]/48,sl,?t(4;11)(q21;q21),-11,+21,+der(?)t(?;1)(?;p13)[3]/47,sl,add(4)(q21)[2]	negative	negative	negative	negative	negative
BC-7107	de novo	relapsed	BM	23.1479	21.8	yes	FLT3-ITD, KMT2A;ELL		46,XX,t(11;19)(q23;p13.1)[20]	negative	negative	positive	negative	ITD PCR (34%)
BC-7107-R		after FLT3 inh (quizartinib)	PB		92	NA								ITD PCR (42%)
BC-7107-R2		after venetoclax	PB			NA								unknown
BC-7230	de novo	relapsed	PB	63.5288	20	no		FLT3 ITD/TKD negative	Eunpyeong Sung-mo hospital:complex karyotype					PCR negative
BC-7082	de novo		BM	56.5014	8.4	no	negative	FLT3 ITD positive	47,XY,+11,del(20)(q11.2)[20]	negative	negative	negative	negative	ITD PCR (13%)
BC-7082-R		after venetoclax	BM		6	yes								ITD (18.4%)
BC-8634	de novo		BM	69	41	yes	TP53		XY								c.1009C>T, p.R337C
BC-8746		after venetoclax	BM		18	NA
BC-8784	de novo		BM	74	14.8	yes	TP53		XY								c.641_642delinsC, p.His214Profs*33
BC-8900		after venetoclax	BM		32	NA
BC-9458	de novo		BM	60	45	yes	IDH1, KMT2A		XY					Altered transcript in KMT2A	c.395G>A, p.R132H
BC-9492		after venetoclax	BM		41.8	NA
			BM : Bone marrow
			PB : Peripheral blood

## Sheet: Supplementary Data Set 2
Supplementary Data Set 2: PPI profiles and ex vivo drug efficacies from primary AML samples (n=32).
	Assay 1 : PBA						Assay 2 : Total level						Assay 3 : PPI complex										Ex vivo AUC
	1	2	3	5	4	6	8	7	9	10	11	12	14	13	15	16	17	18	19	20	21	22
Sample no	MCL1-NOXA	MCL1-BIMBH3	BCLxL-BAD	BCLxL-BIMBH3	BCL2-BAD	BCL2-BIMBH3	MCL1	BCLxL	BCL2	Active BAX	BAX	Active BAK	MCL1-BIM	MCL1-NOXA	MCL1-BAK	BCLxL-BIM	BCLxL-BAD	BCLxL-BAX	BCLxL-BAK	BCL2-BIM	BCL2-BAX	BCL2-BAK	ABT-199	AZD5991
BC-5009	14.0247	13.5354	14.7614	14.2805	12.0305	10.3649	13.0505	12.6227	12.3947	11.9221	15.9931	11.0601	10.8022	8.56529	8.71665	8.75689	11.3922	27.9769	28.3429	10.1067	10.3494	24.8809	0.75	0.67
BC-5034	8.67948	8.10381	13.3967	13.0721	11.2459	9.09434	10.2268	11.3664	11.2757	8.98442	15.1373	10.057	6.64386	6.64386	7.05961	6.64386	10.4157	23.476	25.6514	7.40684	8.76951	23.5498	0.6	0.7
BC-5466	13.6064	12.8658	14.8232	14.4309	12.1634	10.2663	12.2516	12.7975	12.6462	9.59927	15.4139	11.4958	11.6141	7.37069	8.58446	10.9894	12.0105	25.6549	28.7814	13.7533	8.91558	24.3998	0.33	0.34
BC-5653	13.4468	12.7992	12.9666	12.5616	12.5725	10.4475	12.0825	11.3397	14.0482	10.2561	15.7554	11.12	8.05257	6.64386	7.66463	7.65033	11.2484	25.2527	27.0047	9.89371	10.1775	25.4468	0.93	0.66
BC-6063	16.1272	15.1809	13.65	12.8401	10.2517	8.17493	15.7983	11.1403	10.3812	13.2176	16.1758	11.1387	14.5421	8.35403	10.3329	10.8506	10.2505	26.5656	28.1873	11.1637	9.06474	27.5249	0.33	0.8
BC-6108	15.303	14.5446	14.794	14.3063	10.8492	9.89981	13.108	13.3325	12.2076	8.44979	15.1249	9.26632	9.72059	6.69905	8.80671	10.0254	11.2776	26.4698	27.2153	9.94603	9.84156	23.9242	0.68	0.51
BC-6484	9.91289	9.55631	14.1705	13.6181	12.3568	9.41024	13.5166	12.7139	13.667	12.5022	15.7052	10.4656	6.74281	6.64386	6.64386	9.21335	12.6212	25.6316	25.5445	11.2457	9.71063	22.8073	0.8	0.57
BC-6524	10.3663	11.3514	13.7355	13.1083	13.9695	11.7184	11.2654	11.7402	12.8317	10.2216	15.8469	9.91336	9.43734	6.64386	7.58346	8.19967	12.0479	25.7899	27.0099	9.76504	10.1018	24.7221	0.85	0.76
BC-6528	10.242	10.1158	14.1447	13.6595	12.5537	10.1695	11.0889	12.6989	12.8365	9.86774	15.6193	11.195	6.88142	7.07895	6.64386	8.75389	13.0539	25.9818	27.3437	8.88387	10.1893	25.2941	0.79	0.62
BC-6562	9.26209	6.73742	13.1982	13.4651	11.6255	10.0073	10.4353	12.0841	13.0193	10.8812	15.7126	9.33784	6.64386	6.64386	6.64386	6.64386	12.4069	24.3215	24.7142	6.64386	9.42249	23.7153	0.56	0.8
BC-6731	12.0286	11.0561	14.1326	13.0303	12.8116	9.98854	13.0405	12.0025	12.1945	11.967	15.6927	10.5019	12.793	6.64386	7.5139	11.6728	10.7989	25.6913	27.689	11.0236	10.4489	24.674	0.62	0.5
BC-6802	6.64386	6.96	13.6293	13.9404	10.6122	8.14975	6.64386	11.7766	11.8921	9.22231	14.8463	7.2854	6.64386	6.64386	6.64386	6.64386	9.03837	24.1813	23.9271	6.64386	8.81025	23.0756	0.52	0.32
BC-6818	13.2838	12.5961	12.7925	12.8748	11.0357	9.30879	12.3824	11.1219	11.6093	10.5862	15.5534	10.9408	10.8032	6.64386	8.08786	8.69279	10.3208	24.8217	26.9447	10.5499	9.57535	25.6689	0.62	0.68
BC-6831	6.84549	6.64386	13.01	13.6163	10.7404	9.35777	6.64386	11.457	11.6337	9.91334	14.3553	6.64386	6.64386	6.64386	6.64386	6.64386	7.12309	20.2446	23.8794	6.64386	9.07922	23.3519	0.7	0.42
BC-6833	12.7121	12.3061	12.8098	12.7748	11.2807	8.98897	12.6306	10.6561	12.1853	10.5945	15.4363	9.69992	9.58703	6.64386	8.09315	8.18388	10.3734	24.3972	26.3148	10.0445	8.80735	25.0137	0.72	0.81
BC-6854	6.64386	6.64386	14.6781	14.6603	9.38478	6.97728	8.09117	13.4436	9.75419	10.1844	14.7797	6.64386	6.64386	6.64386	6.64386	6.64386	10.8915	23.6489	24.231	6.64386	7.85549	24.1255	0.18	N/A
BC-6860	6.64386	6.64386	12.8379	12.994	12.3114	9.68808	8.35623	11.4774	13.3659	9.61139	15.0151	8.65249	6.64386	6.64386	6.64386	6.64386	10.522	23.0762	23.4812	6.64386	9.43129	19.9316	0.71	0.69
BC-6933	6.64386	6.64386	12.9021	13.4547	10.007	8.01681	6.64386	11.4367	11.951	9.91184	14.4254	6.64386	6.64386	6.64386	6.64386	6.64386	6.64386	22.8045	22.4012	6.64386	8.31922	23.35	0.41	0.41
BC-6946	6.64386	6.64386	13.0925	12.8449	9.13622	7.44956	6.64386	10.9289	10.7421	10.2829	14.1888	6.64386	6.64386	6.64386	6.64386	6.88753	7.67384	20.3846	24.3654	6.64386	6.64386	24.0079	0.17	0.54
BC-6981	6.64386	6.64386	13.3642	13.6659	11.9989	9.88325	7.34607	12.0561	10.9726	9.60733	14.8351	8.35182	6.64386	6.64386	6.64386	6.64386	10.3039	23.9434	24.0344	6.64386	9.20408	23.0933	0.57	0.17
BC-6990	8.34873	6.76818	11.8435	12.2832	9.23506	7.66391	6.64386	9.82877	10.1894	8.42164	13.6543	7.40344	6.64386	6.64386	8.90222	6.64386	6.64386	21.8024	27.0329	6.64386	7.81506	26.5373	0.1	0.09
BC-7007	8.86728	7.72042	13.6296	13.5592	12.8245	10.4095	7.98299	11.7974	14.0915	10.1617	15.3133	7.99605	6.64386	8.74551	6.64386	6.64386	10.0873	24.0157	25.5015	6.64386	9.61397	23.9984	0.67	0.23
BC-7023	11.7266	10.7789	13.6288	12.6217	12.8726	10.0963	13.2681	11.4339	12.1839	12.0341	15.3223	11.8582	12.3504	6.64386	6.93899	11.3773	11.1706	24.1846	27.8037	12.8311	9.98157	25.5262	0.86	0.66
BC-7026	14.3751	13.6644	13.7582	12.6375	11.9777	9.82241	13.6515	11.7748	12.0912	13.3835	15.9556	12.1782	11.941	6.64386	9.76831	8.56148	10.0985	25.9161	27.9881	11.1307	10.4011	25.937	0.72	0.64
BC-7027	6.64386	6.64386	11.5578	12.2072	9.36151	7.67525	6.64386	10.1678	10.6051	11.6946	13.9951	6.64386	6.64386	6.64386	6.64386	6.64386	6.64386	19.9316	23.9956	6.64386	6.82655	23.4537	0.36	N/A
BC-7052	6.64386	6.64386	15.693	15.8503	11.9235	9.4446	6.64386	14.012	12.939	9.77033	14.7533	6.64386	6.64386	6.64386	6.64386	6.64386	8.68615	22.679	19.9316	6.72247	7.808	19.9316	0.63	0.13
BC-7064	11.9858	11.0634	14.2703	12.1858	12.0792	10.6196	12.0875	12.3762	12.4964	11.6788	9.1152	8.32328	10.2678	6.64386	7.52278	9.71622	10.3754	24.9195	28.0486	7.74427	10.1842	22.9288	0.82	0.81
BC-7064-R	7.77479	6.75622	12.5887	12.964	10.396	7.84109	11.3959	10.7055	11.5198	10.2332	15.1363	8.67701	6.64386	6.64386	6.64386	6.64386	9.04658	19.9316	19.9316	6.64386	6.64386	19.9316	0.45	N/A
BC-7065	11.9421	11.3758	11.8616	11.9965	13.0875	10.7592	11.975	10.9894	12.804	13.3221	15.7249	11.7444	10.374	6.64386	7.52435	6.64386	11.2867	25.6661	26.1925	11.4446	10.0028	22.0614	0.88	0.9
BC-7081	7.78136	6.64386	12.3596	11.518	6.64386	6.64386	6.64386	9.17143	6.64386	10.8562	10.5524	7.90749	6.64386	6.64386	6.64386	7.74349	7.25644	19.9316	21.8517	6.64386	6.64386	19.9316	0.1	N/A
BC-7107	13.1666	12.658	13.6033	13.3732	12.582	10.2616	11.8618	11.408	13.1549	10.6441	15.8395	10.3095	9.69052	6.64386	6.64386	8.45039	9.21989	23.8382	26.015	11.6576	10.3005	19.9316	0.94	N/A
BC-7230	13.3211	12.6412	14.0619	13.848	10.2428	8.01011	12.3804	13.1182	10.4572	9.82568	15.1082	10.2099	11.8568	6.64386	7.10224	10.2796	13.4912	24.3113	27.2069	10.6376	7.57213	24.804	0.56	0.78
	All data were transformed to log2

## Sheet: Supplementary Data Set 3
Supplementary Data Set 3: Depolarizations of primary AML samples through the BH3 profiling
Sample no	DMSO	FCCP 10 μM	BIM 0.1 μM	BIM 0.01μM	BAD 10 μM	BAD 1 μM	BAD 0.1 μM	HRK 10 μM	HRK 1 μM	HRK 0.1 μM	ABT-199 0.1 μM	AZD-5991 0.1 μM
BC-5009	0	1	0.601993	-0.0409731	0.415436	0.56566	0.314949	-0.219583	-0.297507	-0.0884707	-0.182561	-0.0746939
BC-5466	0	1	0.588479	0.120785	0.714013	0.631632	0.345994	0.0828998	-0.0305649	-0.0598402	0.320432	0.199553
BC-5653	0	1	0.487001	-0.384088	0.695592	0.527092	0.0643368	-0.144603	-0.105094	-0.15919	0.110551	0.0439126
BC-6063	0	1	0.76268	0.165809	0.144883	0.294532	0.118569	-0.0937714	-0.277714	-0.216622	-0.336636	0.0720732
BC-6818	0	1	0.671155	0.158445	0.423163	0.404873	0.201744	0.146611	-0.0557147	-0.0716958	0.1002	0.0782383
BC-6831	0	1	0.721414	0.169482	0.768636	0.801877	0.722798	0.297742	0.184987	0.126263	0.619509	0.0834448
BC-6833	0	1	0.645772	-0.0678012	0.560376	0.477244	0.196742	-0.051421	-0.136917	-0.0969737	0.161227	0.0828783
BC-6860	0	1	0.692914	0.020529	0.665289	0.569219	0.354951	0.142913	0.00807938	-0.035361	0.230803	-0.11861
BC-6933	0	1	0.667595	0.114062	0.176669	0.194389	0.020394	-0.0412649	-0.134799	-0.151165	0.0434114	-0.0568663
BC-5034	0	1	0.657544	0.309938	0.411949	0.399713	0.247405	0.153951	-0.0486824	-0.0320969	0.106634	0.112164
BC-6484	0	1	0.609408	0.103729	0.725607	0.633115	0.401087	0.0587687	0.0102015	-0.0116123	0.183098	0.0556124
BC-6524	0	1	0.488883	-0.227086	0.851047	0.774062	0.375764	-0.0101426	0.00950243	-0.0686027	0.247085	-0.075293
BC-6528	0	1	0.481151	-0.174277	0.662109	0.57414	0.429119	0.1504	0.0332266	-0.0247916	0.153587	0.146854
BC-6802	0	1	0.475247	-0.239055	0.678737	0.668335	0.647726	0.11801	0.0447869	-0.00627527	0.157848	0.0812729
