# Supplementary material for: Profiling protein–protein interactions to predict the efficacy of B-cell-lymphoma-2-homology-3 mimetics for acute myeloid leukaemia
Source: Nat Biomed Eng. 2024 Jul 18;8(11):1379–95. doi: 10.1038/s41551-024-01241-3 (PMC11584402; doi:10.1038/s41551-024-01241-3)
Supplement: Supplementary file 5 — Source data. [file 41551_2024_1241_MOESM5_ESM.xlsx]

## Sheet: Fig.1
Fig. 1c								Fig. 1d
		Mix				Co-expressing			DMSO					STS
Cell extract (mg/ml)	BCL2	5	5	5	5	5		Active BAX (A.U.)	GDN	Triton X-100	Tween20	CHAPS	SDS	GDN	Triton X-100	Tween20	CHAPS	SDS
	BIMBH3	0	2.5	5	10	5		Image 1	1.2031	41.5233	3.49828	0.436771	30.9426	177.521	78.2525	86.0099	133.03	45.5839
BCL2-BIMBH3 complex count	Image1	14.1	3.1	126.1	769.1	35672.7		Image 2	1.16819	40.1037	3.35905	0.519792	30.9871	134.478	71.3397	84.2759	138.298	14.4209
	Image2	29.1	28.1	163.1	685.1	33691		Image 3	1.33336	38.3263	2.93828	0.666753	30.2225	143.516	66.1893	78.2348	115.604	36.8756
	Image3	14.1	34.1	59.1	722.1	34529.4		Image 4	1.16165	35.952	3.40245	0.680902	28.0022	161.543	76.7724	83.2506	148.821	48.6362
	Image4	15.1	-81.9	-36.9	744.1	35974.8		Image 5	1.11132	36.7999	3.19596	0.478734	31.2404	173.576	79.9269	94.2181	133.119	44.9417
	Image5	18.1	-36.9	4.1	767.1	37858.5		Mean	1.19552	38.5411	3.2788	0.55659	30.279	158.127	74.4961	85.1978	133.774	38.0916
	Image6	21.1	36.1	118.1	803.1	38163.4		Std	0.0837302	2.29765	0.219497	0.111087	1.32789	18.7032	5.65136	5.81269	12.0209	13.9286
	Image7	16.1	22.1	80.1	774.1	35544.1		The single-molecule counts from negative controls were subtracted
	Image8	20.1	10.1	75.1	788.1	33352.8
	Image9	3.1	14.1	122.1	850.1	33388.9
	Image10	27.1	7.1	176.1	764.1	35424.7
	Mean	17.8	3.6	88.7	766.7	35360
	Std	7.33409	36.5825	67.1817	44.6771	1699.84
The single-molecule counts from negative controls were subtracted
Fig. 1e								Fig. 1f
	Immobilized BCL2 count								Signal-to-noise ratio
	No Ab		BCL2 Ab		Mock Ab			Single-molecule count	Single-molecule counting	Total-fluorescence integration
Cell extract (mg/ml)	Mean	Std	Mean	Std	Mean	Std		504.875	5.9888	1.02974
0	0	6.91536	11.1	13.6772	0	20.6602		759.14	8.54646	1.05062
4	4.5	15.0702	7385.4	237.992	49.6	20.0391		1014.14	11.2328	1.07156
8	0	17.6324	14151.5	235.918	76.7	20.8049		1331.01	14.3973	1.09759
The single-molecule counts from negative controls were subtracted								1680.75	16.5092	1.12631
								2410.28	24.087	1.18623
								3433.15	33.8846	1.27024
								4433.48	43.4663	1.3524
								6186.79	60.2604	1.4964
Fig. 1g						Fig. 1h	BCL2-BIM complex count								Fig. 1i
	BCL2-BIM CPX count		BCL2-BAX CPX count				Repeat1		Repeat2		Repeat3		CV(%)			Inter-Chip CV(%)
HL60 Cell number (x10^5)	0	0.3	0	0.3		HL60 Cell number (x10^5)	Mean	Std	Mean	Std	Mean	Std			Immunoassays	BIM	BAX	BAK	BAD	Total
Repeat 1	50.5515	836.485	59.3333	443.5		0	50.5515	10.1356	88.7677	10.3846	66.5	15.9174	.		BCL2-	3.28845	6.57125			8.61034
Repeat 2	88.7677	842.368	48.2407	494.965		0.3	836.485	62.5827	842.368	68.9413			0.495545		BCLxL-	3.50227	11.2339	4.96938	4.64478	7.36325
Repeat 3	66.5		45.955	467.807		1	2385.34	89.7513	2342.83	152.707	2377.89	187.036	0.958375		MCL1-	7.28202		11.8145		12.1893

## Sheet: Fig.2
Fig. 2a								Fig. 2b								Fig. 2c								Fig. 2d								Fig. 2f
	Active BAX		Active BAK		BAX-BAK CPX				BCL2 total level		BCLxL total level		MCL1 total level				BCL2-BIM CPX		BCLxL-BIM CPX		MCL1-BIM CPX				BCL2-BAX CPX		BCLxL-BAX CPX		MCL1-BAX CPX				BCL2-BIMBH3 PBA		BCLxL-BIMBH3 PBA		MCL1-BIMBH3 PBA
STS treatment (hr)	Mean	std	Mean	std	Mean	std		STS treatment (hr)	Mean	std	Mean	std	Mean	std		STS treatment (hr)	Mean	std	Mean	std	Mean	std		STS treatment (hr)	Mean	std	Mean	std	Mean	std		STS treatment (hr)	Mean	std	Mean	std	Mean	std
0	287.1	15.5149	760.4	27.3504	477.5	63.2318		0	13250.6	1084.44	2887.36	408.994	4512.94	629.984		0	899.208	42.2023	19.1239	6.48145	0	11.103		0	702.314	28.1479	119.357	14.4203	123.194	26.9783		0	1923.07	118.616	597.425	69.1455	393.905	197.76
1	387.7	35.9506	714.3	34.7686	475.6	58.1478		1	13480.5	1089.78	2943.91	403.896	3258.12	473.158		1	797.459	49.4585	14.8786	4.35539	0	13.4514		1	770.03	17.8731	86.6781	15.7811	76.0166	10.8186		1	1774.08	45.0034	470.136	130.372	50.055	221.375
2	4806.66	114.644	5225	320.786	1597.7	95.9018		2	15805	1173.84	3159.41	455.445	2405.4	386.479		2	806.303	24.3864	10.2695	6.40406	0	11.506		2	1012.73	24.5852	73.5447	12.449	46.9213	22.5568		2	1426.94	80.2525	331.787	30.5864	44.7715	117.508
4	15533.5	341.542	15932.4	878.688	3403.53	179.658		4	17580.5	1251.5	2607.17	303.678	1654.98	261.686		4	685.789	54.1943	12.1293	5.89979	0	5.37413		4	892.134	23.4734	86.2787	13.6083	16.9552	16.7972		4	1318.21	93.3706	235.158	39.6404	148.358	94.3142
6	15454.5	559.128	15218.9	847.528	4942.23	165.595		6	18730.3	1521.13	2114.39	319.112	743.369	110.523		6	643.105	65.7772	7.39888	3.43307	0	11.0839		6	913.134	19.6393	65.7771	9.83063	0.51224	13.5613		6	1266.52	78.6269	211.651	32.1163	148.775	137.171
The single-molecule counts from negative controls were subtracted								The single-molecule counts from negative controls were subtracted								The single-molecule counts from negative controls were subtracted								The single-molecule counts from negative controls were subtracted								The single-molecule counts from negative controls were subtracted
Fig. 2g-i																										Fig. 2j					Fig. 2k
	Total level				BIM				BAX				BAD				BAK				BCL2-BIMBH3 PBA						BCL2 CPX composition (%)					BCL2-BIMBH3 PBA		BCL2-BAD PBA
Cell line	HL60	THP-1	NB4	U937	HL60	THP-1	NB4	U937	HL60	THP-1	NB4	U937	HL60	THP-1	NB4	U937	HL60	THP-1	NB4	U937	HL60	THP-1	NB4	U937			HL60	NB4	U937		BAD-mCherry (nM)	Mean	std	Mean	std
Image1	12883.1	10471.8	11320.9	9626.4	875.272	2021.92	4117.51	2682.17	599.584	821.698	1470.81	1929.51	39.9407	147.542	52.005	213.613	40.7509	10.9049	58.5096	171.83	1810	989.334	899	733		BIM CPX	6.48876	34.2887	27.6423		0	1735.51	74.3686	53	44.6634
Image2	12603.6	10314.7	11125.5	9695.16	858.994	1950.59	4052.21	2687.97	660.747	803.032	1468.68	2006.1	53.8678	126.53	36.76	215.723	8.12902	11.539	28.7444	219.777	1863	1143.74	970	578		BAX CPX	4.9529	12.0382	20.5324		1.25	1223.42	83.6108	1630.28	150.167
Image3	12989.7	10184.5	11385.8	9746.76	755.16	2117.02	4106.93	2646.88	608.393	858.048	1379.7	1988.86	73.684	134.09	65.4499	209.393	44.5519	10.6736	58.1807	222.007	1824	1230.04	859	759		BAD CPX	0.59162	0.56973	2.18323		2.5	1008.27	71.9247	2562.39	231.11
Image4	12556.9	10279.2	11591.8	10015.6	868.897	2083.98	4009.78	2596.95	663.117	854.118	1425.78	1957.78	276.99	114.385	54.4695	208.338	20.276	19.188	66.9855	175.175	1571	1398.34	914	535		BAK CPX	0.29365	0.55942	1.94436		5	880.258	85.3281	4524.85	670.515
Image5	12866.6	10240.7	11769.7	9954.52	844.947	2190.77	3997.73	2644.24	664.883	868.854	1443.22	2009.53	31.8254	134.131	99.8818	170.361	38.3247	85.1476	137.167	205.281	1609	1525.84	957	778		Unidentified CPX	38.3941	24.3455	21.5499		10	690.455	55.0786	6039.01	300.762
Image6	12966.5	10332.2	12068	9668.09	875.622	2108.21	3954.96	2722.49	639.441	841.346	1456.62	2018.53	34.3492	135.337	71.8692	224.162	31.202	86.5336	101.485	208.627	1999	1396.44	1001	677		Unoccupied (BCL2-BIMBH3 PBA)	49.2789	28.1985	26.1479		The single-molecule counts from negative controls were subtracted
Image7	12988.9	10086	12105.4	9717.98	825.212	2135.16	3923.14	2752.18	666.493	841.346	1473.54	1969.08	53.4716	89.9017	45.5968	222.052	43.34	70.4145	48.1517	191.901	1363	1273.47	988	789
Image8	12824.2	10076	12134.6	9630.94	787.008	2235.08	3943.58	2723.87	646.529	870.819	1283.77	1953.14	53.7801	124.632	51.1808	208.338	43.5214	45.5776	36.3482	147.299	1737	1190.82	834	792
Image9	12844.5	9962.51	11830.2	9595.27	806.499	2194.07	3968.71	2658.86	558.342	842.329	1336.41	2063.98	66.6689	137.145	106.241	222.052	39.6882	131.183	50.152	197.476	2019	1117.51	897	766
Image10	12813.6	10340.8		9611.78	829.934	1888.26	4055.34	2769.93	648.921	798.12	1350.39	2073.84	74.6952	112.449	83.3289	229.436	67.0797	128.791	68.9999	151.76	1866	1230.16	897	695
Mean	12833.8	10228.9	11703.5	9726.25	832.754	2092.51	4012.99	2688.55	635.645	839.971	1408.89	1997.03	75.9273	125.614	66.6783	212.347	37.6864	59.9953	65.4724	189.113	1766.1	1249.57	921.6	710.2
Std	148.973	152.389	369.881	145.28	40.355	110.492	67.9407	53.8356	35.7758	25.3246	67.0917	47.0881	72.2408	16.4293	23.3749	16.4543	15.6692	47.504	32.1201	26.6225	202.466	156.765	55.4581	90.0726
The single-molecule counts from negative controls were subtracted
The single-molecule counts were rescaled to account for the labeling efficiencies of the immunoassays

## Sheet: Fig.3
Fig. 3a-e
		BCL2 total level		BCLxL total level		MCL1 total level		Active BAX		Active BAK		BAX-BAK CPX		BAX total level		BAK total level		BCL2-BIM CPX		BCL2-BAX CPX		BCL2-BIMBH3 PBA
	Drug	DMSO	ABT-199	DMSO	ABT-199	DMSO	ABT-199	DMSO	ABT-199	DMSO	ABT-199	DMSO	ABT-199	DMSO	ABT-199	DMSO	ABT-199	DMSO	ABT-199	DMSO	ABT-199	DMSO	ABT-199
Single-molecule count	Image1	4891.63	6703.97	386.818	485	334.021	476.123	392.2	2189.2	154.444	2506.44	189.9	202.9	4422.9	4033.27	2534.99	3666.31	1011.99	384.712	1589.76	225.171	1050	1458
	Image2	5184.89	6429.87	396.364	500.455	312.393	460.54	410.2	2333.2	129.444	2646.44	180.9	239.9	4373.86	3950.83	2626.07	3632.71	1002.38	389.518	1609.4	275.275	1012	1466
	Image3	4582.36	6396.18	408.636	525.909	366.1	495.282	465.2	2347.2	195.444	2828.44	151.9	275.9	4153.69	3757.45	2640.42	3597.99	1037.23	452.006	1594.67	232.048	808	1517
	Image4	4729.99	6575.79	408.182	533.182	330.287	487.093	416.2	2447.2	164.444	3084.44	165.9	270.9	4226.64	3752.38	2601.86	3240.43	991.564	394.325	1618.25	250.714	875	1506
	Image5	4788.49	6920.57	416.364	480.909	322.254	503.292	384.2	2523.2	228.444	2985.44	159.9	345.9	4143.99	3740.4	2309.06	3387.63	1123.75	448.401	1573.05	245.802	900	1483
	Image6	4876.66	5930.29	420	547.727	322.238	526.282	437.2	2588.2	134.444	2538.44	109.9	243.9	3997.69	4271.29	2328.23	3213.4	1193.45	443.594	1543.58	247.767	886	1403
	Image7	4805.67	6224.94	459.545	551.364	330.167	519.792	375.2	2366.2	123.444	2701.44	144.9	257.9	4211.08	3889.2	2578.71	3028.17		455.611	1501.34	293.941	995	1430
	Image8	4628.04	6665.76	415.909	528.636	378.737	525.212	428.2	2195.2	160.444	2956.44	156.9	261.9						381.107	1514.11	267.415	1011	1476
	Image9	5000.3	6550.39	416.818	563.636	384.306	517.017	438.2	2433.2	238.444	3116.44	83.9	252.9								238.925	902	1425
	Image10	5167.46	6480.4	446.364	532.273	356.011	517.652	456.2	2556.2			128.9	304.9								294.923	895	1426
	Image11					320.568	500.783															857	1504
	Mean	4865.55	6487.82	417.5	524.909	341.553	502.643	420.3	2397.9	169.889	2818.22	147.3	265.7	4218.55	3913.55	2517.05	3395.23	1060.06	418.659	1568.02	257.198	926.455	1463.09
	Std	204.558	272.655	21.5122	27.858	25.2419	21.3774	30.2194	138.666	42.1133	230.654	32.1876	38.6201	144.075	193.486	139.842	245.902	80.8692	33.7803	43.7416	24.6247	77.3658	38.1457
The single-molecule counts from negative controls were subtracted
The single-molecule counts were rescaled to account for the labeling efficiencies of the immunoassays
Fig. 3f-h
	Single-molecule count
	BCL2-BAX Complex		BCL2-BIM Complex		Active BAX		Active BAK		BAX-BAK CPX		BAX total level		BAK total level
ABT-199 treatment (hr)	Mean	Std	Mean	Std	Mean	Std	Mean	Std	Mean	Std	Mean	Std	Mean	Std
0	1345.7	68.7537	927.667	74.7911	465.091	32.8617	556.717	27.742	118.333	12.6739	2913.4	75.925	2106.25	135.852
1	552.8	55.2398	938.867	46.709	654.333	46.2627	470.214	39.7977	145.917	15.9943	2580.7	121.144	2160.92	115.543
2	355.5	37.0201	991.167	42.7832	1014.58	64.8501	916.194	30.532	296.5	42.0918	3162.03	121.925	2490.3	93.3166
4	229.6	20.0447	899.095	51.4152	2022.75	94.0272	1827.44	63.435	440.75	44.0967	3197.31	110.077	3310.21	75.9603
The single-molecule counts from negative controls were subtracted
Fig. 3j-m		Active BAX		Active BAK		BAX-BAK CPX		MCL1-BIM CPX		MCL1-BAK CPX		MCL1-BIMBH3 PBA		BCLxL-BIM CPX		BCLxL-BAX CPX		BCLxL-BAD CPX		BCLxL-BAK CPX			Fig. 3n	Relative BAK complex after AZD-5991 treatment
	Drug	DMSO	AZD-5991	DMSO	AZD-5991	DMSO	AZD-5991	DMSO	AZD-5991	DMSO	AZD-5991	DMSO	AZD-5991	DMSO	AZD-5991	DMSO	AZD-5991	DMSO	AZD-5991	DMSO	AZD-5991		BAK complex	BCLxL-BAK CPX	MCL1-BAK CPX
Single-molecule count	Image1	620.2	1565.2	1057.44	1468.44	868.9	1277.9	4079.81	1130.79	728.79	386.473	1452.54	20652.7	1162.83	1304.63	1233.23	1751.95	6478.46	1402.22	1314.63	3340.22		Image1	1.56298	-0.524107
	Image2	824.2	1551.2	1072.44	1505.44	941.9	1211.9	3844.38	1266.58	844.754	452.26	1627.04	20982.3	1030.65	1274.59	1267.62	1710.69	6413.09	1384.29	1352.54	3183.68		Image2	1.43859	-0.443098
	Image3	733.2	1547.2	1089.44	1489.44	968.9	1284.9	3944.21	1281	802.383	462.295	1635.44	21179.8	1138.8	1311.84	1145.8	1600.66	6499.3	1437.04	1394.91	3427.37		Image3	1.63222	-0.43074
	Image4	717.2	1491.2	948.444	1259.44	887.9	1280.9	3892	1206.49	918.347	503.552	1670.89	20690.5	1113.56	1194.08	1215.55	1531.89	6667.18	1566.79	1391.57	3611.52		Image4	1.77855	-0.379938
	Image5	785.2	1475.2	969.444	1380.44	1004.9	1230.9	3838.91	1365.12	886.011	472.331	1976.31	20809.8	1194.08	1488.49	1289.23	1578.06	6402.91	1594.22	1384.88	3701.66		Image5	1.85017	-0.418383
	Image6	772.2	1437.2	1027.44	1510.44	899.9	1231.9	3857.17	1201.69	713.179	470.101	1755.25	21183.3	1291.41	1572.61	1293.16	1559.4	6440.9	1492.95	1407.18	3784.94		Image6	1.91635	-0.421129
	Image7	744.2	1571.2	1061.44	1483.44	884.9	1270.9	3738.19	907.274	791.232	543.693	1781.27	20526.5	1136.4	1373.13	1272.53	1675.32	6572.4	1195.46	1426.14	3907.28		Image7	2.01355	-0.330509
	Image8	578.2	1615.2	961.444	1309.44	1084.9	1269.9	3786.98	1004.61		551.499	1901.76	20763.5	1410.38	1220.51	1262.71	1526	6829.66	1369.52	1313.52	4373.93		Image8	2.38434	-0.320898
	Image9	703.2	1506.2	1031.44	1344.44	1001.9	1193.9	3639.1	1023.84			1905.14	20571.5	1130.39			1734.27	6652.99	1469.74		3999.9		Image9	2.08715
	Image10		1426.2	977.444		1048.9	1165.9	3669.49				2133.75	20905.8	1208.5			1698.9	6478.86	1459.19				Image10
	Mean	719.756	1518.6	1019.64	1416.78	959.3	1241.9	3829.02	1154.15	812.099	480.275	1783.94	20826.6	1181.7	1342.49	1247.48	1636.72	6543.57	1437.14	1373.17	3703.39		Mean	1.85154	-0.4086
	Std	78.2226	61.5561	51.4172	94.7734	74.8527	41.489	130.296	149.614	76.456	53.0634	199.457	233.506	105.169	130.437	48.7803	86.6614	136.491	112.121	41.9545	366.126		Std	0.290916	0.0653411
The single-molecule counts from negative controls were subtracted
The single-molecule counts were rescaled to account for the labeling efficiencies of the immunoassays

## Sheet: Fig.4
Fig. 4b				Fig. 4g
	Absolute Pearson R	P-value		Sample no	BCL2-BIMBH3 PBA	BCL2-BAX CPX	BCLxL-BAK CPX	Estimated score	True response		Fomula	Coeff.
BCL2-BAD PBA	0.84055	1.75e-09		BC-5009	10.3649	10.3494	28.3429	0.763387	R		BCL2-BIMBH3	0.096718
BCL2-BIMBH3 PBA	0.8314	3.8e-09		BC-5034	9.09434	8.76951	25.6514	0.546878	NR		BCL2-BAX	0.10505
BCL2-BAX CPX	0.792	6.6533e-08		BC-5466	10.2663	8.91558	28.7814	0.591443	NR		BCLxL-BAK	-0.026879
BCL2 total LV	0.764	3.619e-07		BC-5653	10.4475	10.1775	27.0047	0.789292	R		intecept	-0.56446
Active BAK LV	0.5321	0.001722		BC-6063	8.17493	9.06474	28.1873	0.420806	NR
BCLxL-BAX CPX	0.5265	0.0019631		BC-6108	9.89981	9.84156	27.2153	0.695366	R
BCLxL-BAD CPX	0.5088	0.0029449		BC-6484	9.41024	9.71063	25.5445	0.67917	R
MCL1 total LV	0.4898	0.004434		BC-6524	11.7184	10.1018	27.0099	0.904123	R
MCL1-BIMBH3 PBA	0.4486	0.01		BC-6528	10.1695	10.1893	27.3437	0.754537	R
BCL2-BIM CPX	0.4341	0.013048		BC-6562	10.0073	9.42249	24.7142	0.728965	NR
MCL1-NOXA PBA	0.40076	0.023		BC-6731	9.98854	10.4489	27.689	0.755021	R
BCLxL-BAK CPX	0.3245	0.070021		BC-6802	8.14975	8.81025	23.9271	0.506147	NR
BAX total LV	0.3205	0.073681		BC-6818	9.30879	9.57535	26.9447	0.617513	R
BCLxL total LV	0.3032	0.091657		BC-6831	9.35777	9.07922	23.8794	0.652521	R
Active BAX LV	0.2544	0.15999		BC-6833	8.98897	8.80735	26.3148	0.522832	R
MCL1-BIM CPX	0.2518	0.16442		BC-6854	6.97728	7.85549	24.231	0.284283	NR
BCLxL-BAD PBA	0.21363	0.2404		BC-6860	9.68808	9.43129	23.4812	0.732158	R
BCLxL-BIM CPX	0.2107	0.24707		BC-6933	8.01681	8.31922	22.4012	0.482723	NR
BCL2-BAK CPX	0.0473	0.79699		BC-6946	7.44956	6.64386	24.3654	0.199067	NR
BCLxL-BIMBH3 PBA	0.0415	0.82153		BC-6981	9.88325	9.20408	24.0344	0.712296	NR
MCL1-BAK CPX	0.039	0.83224		BC-6990	7.66391	7.81506	27.0329	0.271133	NR
MCL1-NOXA CPX	0.0174	0.92483		BC-7007	10.4095	9.61397	25.5015	0.76682	R
				BC-7023	10.0963	9.98157	27.8037	0.713263	R
				BC-7026	9.82241	10.4011	27.9881	0.725886	R
				BC-7027	7.67525	6.82655	23.9956	0.250026	NR
				BC-7052	9.4446	7.808	19.9316	0.633493	R
				BC-7064	10.6196	10.1842	28.0486	0.778577	R
				BC-7064-R	7.84109	6.64386	19.9316	0.356111	NR
				BC-7065	10.7592	10.0028	26.1925	0.822917	R
				BC-7081	6.64386	6.64386	21.8517	0.188705	NR
				BC-7107	10.2616	10.3005	26.015	0.810832	R
				BC-7230	8.01011	7.57213	27.2069	0.274419	NR
Fig. 4i
	PPI metric	Image1	Image2	Image3	Image4	Image5	Image6	Image7	Image8	Image9	Image10	Image11	Image12	Image13	Image14	Mean	Std
HL60	BCL2-BIMBH3 PBA (Count)	1611.88	1726.88	1696.88	1609.88	1667.88	1339.88	1487.88	1305.88	1241.88	1468.88	1439.88				1508.88	166.379
	BCl2-BAX CPX (Count)	1361	1407	1357	1411	1350	1343	1272	1321	1412	1345	1294				1352.09	45.9031
	BClxL-BAK CPX (A.U.)	8.18853e+07	82709195	82588707	8.20914e+07	8.18552e+07	81566812	8.17003e+07	8.25133e+07	8.2442e+07	8.23078e+07					82166005	401051
BC-7064	BCL2-BIMBH3 PBA (Count)	1550.41	1636.97	1594.96	1560.59	1513.49	1502.04	1518.58	1563.14	1610.23	1598.78	1537.68	1617.87	1649.69		1573.42	48.3608
	BCl2-BAX CPX (Count)	1154.76	1188.85	1168.13	1130.71	1176.15	1186.84	1194.86	1148.75	1192.85	1151.42	1192.19	1185.5	1095.96	1116.67	1163.12	31.365
	BClxL-BAK CPX (A.U.)	2.2493e+08	2.85345e+08	2.8086e+08	2.57534e+08	3.06279e+08	3.80861e+08	2.98839e+08	3.22162e+08	1.8655e+08	2.76399e+08	2.34478e+08				2.77658e+08	5.22693e+07
BC-7064-R	BCL2-BIMBH3 PBA (Count)	238.7	209.7	245.7	256.7	233.7	245.7	223.7	223.7	199.7	215.7					229.3	17.9642
	BCl2-BAX CPX (Count)	9.7	-5.3	29.7	32.7	42.7	5.7	-11.3	20.7	10.7	44.7					18	19.3164
	BClxL-BAK CPX (A.U.)	-6.26872e+06	-8.76176e+06	-8.84224e+06	-1.63194e+06	3.73076e+06	1.84266e+06	-6.25453e+06	-1.03059e+07	-1.11357e+07	-1.12883e+07					0	5.41482e+06
The single-molecule counts from negative controls were subtracted

## Sheet: Fig.5
Fig. 5a				Fig. 5e			Fig. 5g
	Absolute Pearson R	p-value		BCLxL-BIMBH3 PBA (log2)			Sample no	MCL1 total level	BCLxL-BIMBH3 PBA	BCLxL-BAK CPX	Estimated score	True response		Fomula	Coeff.
MCL1 total LV	0.6663	0.00014828		Response	Non-response		BC-5009	13.0505	14.2805	28.3429	0.497768	R		A1	0.075091
Active BAK LV	0.5794	0.0015391		13.6595	12.2832		BC-5034	10.2268	13.0721	25.6514	0.581428	R		A2	-0.12924
BCLxL-BAD CPX	0.5361	0.0039437		12.6375	15.8503		BC-5466	12.2516	14.4309	28.7814	0.395604	NR		A3	-0.05184
MCL1-BIMBH3 PBA	0.5266	0.004779		12.5616	13.6659		BC-5653	12.0825	12.5616	27.0047	0.7166	R		intecept	2.8327
Active BAX LV	0.5241	0.0050199		12.6217	13.5592		BC-6063	15.7983	12.8401	28.1873	0.898318	R
MCL1-NOXA PBA	0.5224	0.005186		14.2805	13.9404		BC-6108	13.108	14.3063	27.2153	0.557208	NR
BCLxL-BIMBH3 PBA	0.4842	0.010496		12.8748	14.4309		BC-6484	13.5166	13.6181	25.5445	0.763443	NR
MCL1-BIM CPX	0.4579	0.016306		12.994	13.4547		BC-6524	11.2654	13.1083	27.0099	0.584318	R
BCLxL-BAK CPX	0.4402	0.021577		13.0721	13.6163		BC-6528	11.0889	13.6595	27.3437	0.482525	R
BCLxl-BAX CPX	0.421	0.028749		13.1083	13.0303		BC-6562	10.4353	13.4651	24.7142	0.594881	R
BCL2-BIM CPX	0.4164	0.03072		13.848	14.3063		BC-6731	13.0405	13.0303	27.689	0.692493	NR
BCL2-BAX CPX	0.3613	0.064063		12.8401	12.8449		BC-6802	6.64386	13.9404	23.9271	0.289559	NR
BCLxL-BIM CPX	0.2979	0.13125		13.4651	13.6181		BC-6818	12.3824	12.8748	26.9447	0.701757	R
BCL2-BIMBH3 PBA	0.2544	0.20044		12.7748			BC-6831	6.64386	13.6163	23.8794	0.333918	NR
BCL2-BAD PBA	0.2318	0.24467		12.1858			BC-6833	12.6306	12.7748	26.3148	0.765969	R
MCL1-BAK CPX	0.1866	0.35149		11.9965			BC-6860	8.35623	12.994	23.4812	0.563572	R
BCL2-BAK CPX	0.1793	0.37082					BC-6933	6.64386	13.4547	22.4012	0.431438	NR
BCLXL-BAD PBA	0.1609	0.42263					BC-6946	6.64386	12.8449	24.3654	0.408421	NR
BCLxL total LV	0.1231	0.54061					BC-6981	7.34607	13.6659	24.0344	0.372195	NR
BAX total LV	0.0949	0.63789					BC-6990	6.64386	12.2832	27.0329	0.342721	NR
BCL2 total LV	0.0934	0.64302					BC-7007	7.98299	13.5592	25.5015	0.357761	NR
MCL1-NOXA CPX	0.0634	0.75331					BC-7023	13.2681	12.6217	27.8037	0.756434	R
							BC-7026	13.6515	12.6375	27.9881	0.773629	R
							BC-7052	6.64386	15.8503	19.9316	0.249843	NR
							BC-7064	12.0875	12.1858	28.0486	0.711427	R
							BC-7065	11.975	11.9965	26.1925	0.823664	R
							BC-7230	12.3804	13.848	27.2069	0.562234	R

## Sheet: Fig.6
Fig. 6c																Fig. 6d				Fig. 6f
	PPI metric	Image1	Image2	Image3	Image4	Image5	Image6	Image7	Image8	Image9	Image10	Image11	Mean	Std			In vivo AML blast count			Estimated score
HL60	BCL2-BIMBH3 PBA (Count)	1611.88	1726.88	1696.88	1609.88	1667.88	1339.88	1487.88	1305.88	1241.88	1468.88	1439.88	1508.88	166.379		Days on ABT-199 administration	BC-6524	BC-7230		Response	Non-response
	BCl2-BAX CPX (Count)	1361	1407	1357	1411	1350	1343	1272	1321	1412	1345	1294	1352.09	45.9031		0	6451.2	10200.8		0.9	0.64
	BClxL-BAK CPX (A.U.)	8.18853e+07	82709195	82588707	8.20914e+07	8.18552e+07	81566812	8.17003e+07	8.25133e+07	8.2442e+07	8.23078e+07		82166005	401051		1	1292	10682.1		0.78	0.19
BC-6524	BCL2-BIMBH3 PBA (Count)	3572.94	3286.5	3313.34	3526.02	3280.18	3454.84	3482.27	3333.11	3314.9	3133.71		3369.78	134.911		2	8.1	11131.1		0.69	0.27
	BCl2-BAX CPX (Count)	1083.3	995.3	1095.3	1131.3	1154.3	1174.3	1119.3	1102.3	1083.3	1050.3		1098.9	51.4527		3	0	10508		0.93	0.39
	BClxL-BAK CPX (A.U.)	1.42267e+08	1.30254e+08	1.41624e+08	1.62924e+08	1.42677e+08	1.35665e+08	1.22509e+08	1.20656e+08	1.27565e+08	1.25308e+08		1.35145e+08	1.27764e+07		4	0	14899.5			0.55
BC-7230	BCL2-BIMBH3 PBA (Count)	251.9	249.9	290.9	239.9	272.9	263.9	243.9	235.9	272.9	255.9		257.8	17.2656		5	0				0.59
	BCl2-BAX CPX (Count)	192.9	237.9	227.9	318.9	185.9	210.9	177.9	89.9	135.9	124.9		190.3	65.0969		43	0
	BClxL-BAK CPX (A.U.)	1.43918e+08	1.45015e+08	1.3978e+08	1.4543e+08	1.78934e+08	1.17344e+08	1.33949e+08	1.41905e+08	1.97379e+08	2.05518e+08		1.54917e+08	2.88659e+07		48	0
The single-molecule counts from negative controls were subtracted
Fig. 6h																Fig. 6i				Fig. 6j
	PPI metric	Image1	Image2	Image3	Image4	Image5	Image6	Image7	Image8	Image9	Image10	Image11	Mean	Std			BIMBH3 PBA profile				In vivo AML blast count
HL60	BCL2-BIMBH3 PBA (Count)	1611.88	1726.88	1696.88	1609.88	1667.88	1339.88	1487.88	1305.88	1241.88	1468.88	1439.88	1508.88	166.379			BC7107-R	BC7107-R2		Days on ABT-199 administration	BC-7107-R
	BCl2-BAX CPX (Count)	1361	1407	1357	1411	1350	1343	1272	1321	1412	1345	1294	1352.09	45.9031		MCL1-BIMBH3	0.00643	0.00173		0	32623.2
	BClxL-BAK CPX (A.U.)	8.18853e+07	82709195	82588707	8.20914e+07	8.18552e+07	81566812	8.17003e+07	8.25133e+07	8.2442e+07	8.23078e+07		82166005	401051		BCLxL-BIMBH3	0.12699	0.0036		1	45774.6
BC-7107-R	BCL2-BIMBH3 PBA (Count)	1355.6	1389.6	1323.6	1404.6	1420.6	1371.6	1465.6	1405.6	1379.6	1437.6		1395.4	40.99		BCL2-BIMBH3	0.92479	0.000927844		2	54268.8
	BCl2-BAX CPX (Count)	1923.11	1948.11	1888.11	1972.11	2120.11	2040.11	2054.11	1953.11	1967.11	1916.11		1978.21	71.8292						3	61785
	BClxL-BAK CPX (A.U.)	3.62021e+07	3.42599e+07	2.78031e+07	3.29694e+07	3.07108e+07	2.80189e+07	3.50804e+07	2.99284e+07	3.22057e+07	3.38248e+07		3.21004e+07	2.90366e+06						4	35861.6
BC-7107-R2	BCL2-BIMBH3 PBA (Count)	-16.4	-13.4	-10.4	-1.4	6.6	-14.4	8.6	-14.4	26.6	42.6		1.4	19.9822						5	34037.4
	BCl2-BAX CPX (Count)	101.111	293.111	-21.8889	-52.8889	-27.8889	-23.8889	-57.8889	-96.8889	-15.8889			10.7778	118.695						6	26771
	BClxL-BAK CPX (A.U.)	3.69253e+06	2.43456e+06	2.11817e+06	1.7077e+06	5.23168e+06	6.61288e+06	2.94419e+06	3.57283e+06	-604988			3.07884e+06	2.07821e+06						7	27406.8
The single-molecule counts from negative controls were subtracted																				8	1835.8
																				9	0
																				10	0
																				11	0
																				12	0
																				13	0
																				14	0
																				15	0
																				16	0
																				17	0
																				18	0
																				19	0
																				20	0
																				21	0
																				22	0
																				23	0
																				24	0
																				25	0
																				26	0
																				27	0
																				28	0
																				29	0
																				30	2828.1
																				31	6651.5
																				32	30699.4

## Sheet: Extended Data Fig.1
Extended Data Fig. 1a-c																Extended Data Fig. 1d-f
		BCL2 antibody				BCLxL antibody				MCL1 antibody								BCL2 antibody				BCLxL antibody				MCL1 antibody
	Bait	BLANK	BCL2-eGFP	BCLxL-eGFP	MCL1-eGFP	BLANK	BCL2-eGFP	BCLxL-eGFP	MCL1-eGFP	BLANK	BCL2-eGFP	BCLxL-eGFP	MCL1-eGFP				Bait	BLANK	BCL2-eGFP	BCLxL-eGFP	MCL1-eGFP	BLANK	BCL2-eGFP	BCLxL-eGFP	MCL1-eGFP	BLANK	BCL2-eGFP	BCLxL-eGFP	MCL1-eGFP
Surface immobilized bait count	Image1	126	35130.5	186	114	279	343	67381.5	354	233	512	597	46260			Immunolabeled bait count	Image1	94	15785.9	125	138	222	344	45610.2	393	232	821	879	53343.9
	Image2	130	34431	183	145	252	370	67595.2	380	249	529	583	47006.3				Image2	82	15056.7	112	112	209	328	44767.9	383	165	826	920	55295.1
	Image3	137	36021	176	151	192	278	66105.5	331	231	563	628	47996				Image3	79	15759.9	113	108	227	365	45519.3	452	216	861	868	58462.3
	Image4	110	34825.7	149	151	269	338	68957	426	252	552	573	46918.7				Image4	85	16218.6	116	119	184	390	47791.1	431	311	821	988	56585.6
	Image5	124	34684.5	126	138	273	349	69598.6	453	209	572	547	45523.4				Image5	126	16835	120	129	185	404	52285.4	433	368	818	917	54680.8
	Image6	114	35141.6	149	129	246	364	71925.9	442	195	571	615	47182.4				Image6	136	18041.4	122	120	256	393	56645.9	503	290	894	895	58147.1
	Image7	130	34743.6	166	147	237	377	71158.9	432	206	564	546	48399				Image7	116	17671.5	118	125	221	360	53178.8	479	347	967	975	59956.3
	Image8	114	35603.7	124	144	228	361	67345.6	441	197	540	586	49149.5				Image8	89	16833.7	114	119	202	411	48351.4	444	300	966	981	51908.8
	Image9	129	33473.9	117	151	201	400	69948.8	396	181	542	575	49483.7				Image9	89	18753.6	95	152	229	410	52370	489	212	909	1001	61128.4
	Image10	111	34286.8	170	165	284	299	71665.9	404	193	602	611	49425.5				Image10	108	18811	115	153	188	387	56169.3	513	226	964	927	63283.9
	Mean	122.5	34834.2	154.6	143.5	246.1	347.9	69168.3	405.9	214.6	554.7	586.1	47734.4				Mean	100.4	16976.7	115	127.5	212.3	379.2	50268.9	452	266.7	884.7	935.1	57279.2
	Std	9.50146	709.168	25.4916	13.9702	31.9251	36.3332	2027.98	40.7089	24.9096	25.443	27.4285	1374.18				Std	19.8841	1305.5	8.15135	15.6009	23.1615	28.6232	4431.83	44.1311	65.9041	64.0487	47.9802	3585.3
Extended Data Fig. 1g									Extended Data Fig. 1h								Extended Data Fig. 1i
		Lysis and IP with									BAK residues							Relative active BAK level
	Bait	GDN	Digitonin	Triton X-100	Tween20	CHAPS	SDS			Bait	24-69(a1)	70-91(a2-3)	90-150(a3-5)	146-187(a6-8)	Full-length		Cell line	HL60	Ramos
BCL2-BIMBH3 complex (%)	Image1	99.9607	89.5471	60.075	86.6328	84.8527	0.0929584		Relative BAK level	Image1	1.03298	0.00672658	0.000546034	-0.00805174	0.733026		Non treated	1	1
	Image2	99.3445	88.0518	59.3846	87.1102	85.1164	0.160585			Image2	0.916639	0.0102674	0.00177143	0.000290121	0.722828		Heat activation	4.96016	3.77208
	Image3	99.3973	86.0069	59.2408	85.7492	81.6431	0.230511			Image3	0.858765	0.00744736	0.000994854	-0.00515497	0.730572		Triton X-100 activation	18.141	9.89268
	Image4	98.8176	83.014	59.1763	87.2443	84.8291	0.13699			Image4	0.964849	0.00589914	0.00217555	-0.00662507	0.744595		The relative active BAK level were normalized to mean value of non treated HL60
	Image5	100.129	87.0474	59.7322	86.6849	84.6886	-0.0176245			Image5	0.993523	0.00810094	0.000219297	-0.00624111	0.723047
	Image6	100.345	87.3451	58.3823	86.4703	84.2299	0.129126			Image6	1.15061	0.00754536	-0.000145767	-0.00843282	0.736752
	Image7	100.205	84.7197	59.4437	86.4734	83.5031	0.329348			Image7	0.932405	0.00416341	-0.00131233	-0.011959	0.734232
	Image8	99.1806	88.6649	59.7295	86.2853	84.3792	0.336304			Image8	1.09197	0.010484	-0.000814013	-0.00787852	0.753353
	Image9	101.652	88.3749	60.0957	85.6005	83.659	0.286074			Image9	0.99067	0.0129657	0.00157755	-0.00742221	0.77479
	Image10	100.968	91.7096	59.8436	85.1413	83.5376	0.275262			Image10	1.03283	0.00820901	-0.000200684	-0.0117454	0.757219
	Mean	100	87.4482	59.5104	86.3392	84.0439	0.195953			Image11	1.06473	0.0095145	0.000554761	-0.0089882	0.748019
	Std	0.863359	2.46359	0.510638	0.665519	1.02437	0.114753			Image12	0.970027	0.0139393	0.00161128	-0.00829257	0.744242
The single-molecule counts from negative controls were subtracted										Mean	1	0.00877189	0.000581497	0	0.74189
The complex levels were normalized to mean value of GDN										Std	0.0804681	0.00282375	0.00108662	0.00317071	0.0151037
									The single-molecule counts from negative controls were subtracted
									The relative BAK level were normalized to mean value of 24-69(a1)
Extended Data Fig. 1k, l
		BCL2 total level count				BCL2-BAX CPX count
	Sample no	#1	#2	#3	#4	#1	#2	#3	#4
Single-molecule count	Image1	3852.27	4249.29	3788.05	3536.59	1622	1556	1497	1477
	Image2	3942.1	4234.04	4239	3899.7	1566	1619	1602	1527
	Image3	3799.54	4545.98	4392.19	4073.62	1580	1508	1513	1460
	Image4	3991.05	4379.38	4114.53	3819.22	1539	1520	1471	1510
	Image5	3619.71	4318.39	4069.34	3647.71	1646	1437	1391	1454
	Image6	3936.45	4009.25	4390.09	3913.55	1732	1401	1481	1450
	Image7	3621.04	4487.55	4490.22	4331.4	1682	1390	1475	1445
	Image8	3755.97	3572.27	3648.8	4166	1693	1361	1546	1474
	Image9	3865.89	3731.86	3603.12	3977.99	1754	1537	1488	1485
	Image10	3464.18	3875.79	3484.42	4247.16	1580	1589	1495	1446
	Image11					1715	1599	1505	1477
	Image12					1685	1513	1546	1527
	Mean	3784.82	4140.38	4021.98	3961.29	1649.5	1502.5	1500.83	1477.67
	Std	169.746	328.517	366.381	253.523	71.2467	86.4118	51.0861	29.6781
The single-molecule counts from negative controls were subtracted

## Sheet: Extended Data Fig.2
Extended Data Fig. 2d			Extended Data Fig. 2e			Extended Data Fig. 2f
Single-molecule count	Total intensity (A.U.)		Bleaching time (s)	Total intensity (A.U.)		Total intensity (A.U.)	Single-molecule count
377	94137000		0	121184000		106612000	1242
690	98325100		15	113114000		102596000	983
983	102596000		30	106612000		100173000	887
1242	106612000		45	102596000		98325100	690
1573.1	121184000		60	100173000		96955700	597
2037.89	146794000		75	98325100		94137000	377
2305.56	190085000		90	96955700
2421.78	267742000		180	94137000
2495	426744000
2554.4	705388000
Extended Data Fig. 2g
Total intensity (A.U.)		Single-molecule count
Mean	std	Mean (Before extrapolation)	std	Extrapolated	std
9.78867e+07	524770	387.556	41.1586	663.634	36.3064
1.21184e+08	970765	1573.1	69.8736	2275.44	67.1628
1.46794e+08	1.98133e+06	2037.89	49.0215	4047.29	137.079
1.90085e+08	1.65231e+06	2305.56	66.3892	7042.41	114.316
2.67742e+08	6.26876e+06	2421.78	64.3929	12415.2	433.707
4.26744e+08	5.34252e+06	2495	59.4119	23415.8	369.624
7.05388e+08	9.0882e+06	2554.4	49.221	42693.8	628.77

## Sheet: Extended Data Fig.3
Extended Data Fig. 3a
	BCL2-BIM CPX				BCL2-BAX CPX				BCL2 total level
HL60 Cell number (x10^5)	Exp1	Exp2	Exp3	CV(%)	Exp1	Exp2	Exp3	CV(%)	Exp1	Exp2	Exp3	CV(%)
0	25.8501	45.3924	34.0055		24.7534	20.1257	19.1721		1104.19	1120.55	1095.58
0.5	427.746	430.754		0.495545	185.025	206.496	195.165	5.49232	1571.65	1509.93		2.83255
1	1219.77	1198.03	1215.96	0.958375	509.079	534.459	451.848	8.4894	3358.05	2791.4	2498.04	15.1668
2	1671.33	1842.48	1978.67	8.41144	726.874	739.28	663.425	5.73202	4989.02	4423.28	4324.38	7.83173
The single-molecule counts were rescaled to account for the labeling efficiencies of the immunoassays
Extended Data Fig. 3b
	BCLxL-BIM CPX				BCLxL-BAX CPX				BCLxL-BAD CPX				BCLxL-BAK CPX				BCLxL total level
PC9 Cell number (x10^5)	Exp1	Exp2	Exp3	CV(%)	Exp1	Exp2	Exp3	CV(%)	Exp1	Exp2	Exp3	CV(%)	Exp1	Exp2	Exp3	CV(%)	Exp1	Exp2	Exp3	CV(%)
0	335.68	335.68	335.68		416.706	416.706	416.706		373.279	373.279	373.279		202.918	202.918	202.918		1677.91	1677.91	1677.91
0.3	658.951	638.998	658.23	1.73562	600.054	485.687	549.885	10.5146	766.473	791.699	725.53	4.38685	964.226	859.983	924.213	5.74021	2512.55	2710.91	2291.65	8.37228
1	942.013	829.629	898.551	6.367	696.352	620.957	604.003	7.676	1354.7	1292.44	1177.08	7.07005	1487.62	1474.65	1389.56	3.67187	3231.55	3224.88	2873.76	6.58101
1.7	1534.78	1469.03	1528.66	2.4042	930.961	1031.58	754.124	15.5109	2090.68	2188.24	2104.83	2.47743	2529.66	2430.83	2267.46	5.49606	4541.45	4555.49	4008.63	7.13646
The single-molecule counts were rescaled to account for the labeling efficiencies of the immunoassays
Extended Data Fig. 3c
	MCL1-BIM CPX				MCL1-BAK CPX				MCL1 total level
PC9 Cell number (x10^5)	Exp1	Exp2	Exp3	CV(%)	Exp1	Exp2	Exp3	CV(%)	Exp1	Exp2	Exp3	CV(%)
0	690.747	690.747	690.747		554.134	554.134	554.134		1109.93	1109.93	1109.93
0.3	828.97	843.573	925.931	6.03556	695.121	577.762	792.212	15.5999	1538.6	1462.43	1283.86	9.15463
1	1208.31	1506.34	1313.19	11.2597	951.847	831.623	997.55	9.24556	2048.84	2320.43	1736.72	14.3511
1.7	2259.98	2448.18	2447.81	4.55078	1790.13	1623.87	2005.72	10.5979	3360.77	3834.33	2951.53	13.0622
The single-molecule counts were rescaled to account for the labeling efficiencies of the immunoassays

## Sheet: Extended Data Fig.4
Extended Data Fig. 4b						Extended Data Fig. 4c
	Population (%)						Population (%)
ABT-199 300nM treatment (hr)	Healthy	Early Apoptosis	Late Apoptosis	Necrosis		ABT-199 300nM treatment (hr)	Healthy	Early Apoptosis	Late Apoptosis	Necrosis
0	86.7	2.5	10.77	0.03		0	90.76	4.01	4.93	0.3
1	80.54	8.79	10.57	0.1		1	84.35	8.65	6.83	0.17
2	68.31	19.21	12.43	0.05		2	77.42	15.4	6.46	0.72
4	32.87	49.74	17.23	0.16		4	62.32	30.26	6.88	0.54
6	28.6	37.42	33.85	0.13

[truncated: 6 more sheets: Extended Data Fig.5, Extended Data Fig.6, Extended Data Fig.7, Extended Data Fig.8, Extended Data Fig.9, Extended Data Fig.10]
